# Supplementary material for: Mast cell‐based molecular subtypes and signature associated with clinical outcome in early‐stage lung adenocarcinoma
Source: Mol Oncol. 2020 Apr 1;14(5):917–32. doi: 10.1002/1878-0261.12670 (PMC7191192; doi:10.1002/1878-0261.12670)
Supplement: Supplementary file 1 — Appendix S1. Patient clinical information. [file MOL2-14-917-s001.csv]

	sampleID	gender	T_status	age	KRAS	EGFR	AJCC_TNM_stage	N_status	Status	Time	Molecular	Chemo	Radio	Smoking	ImmunotherapyResponse
1	TCGA-05-4390-01	female	T1-T2	58	1	0	Stage I	no metastasis	0	1126	YES			yes	False
2	TCGA-05-4405-01	female	T1-T2	74	0	0	Stage I	no metastasis	0	610	NO			yes	False
3	TCGA-05-4417-01	female	T1-T2	51	1	0	Stage I	no metastasis	0	455	NO			yes	False
4	TCGA-05-4424-01	male	T3-T4	70	0	0	Stage II	no metastasis	0	913	YES		YES	yes	False
5	TCGA-05-4427-01	female	T1-T2	65	1	0	Stage II	metastasis	0	791	YES				False
6	TCGA-05-4433-01	male	T1-T2	82	1	0	Stage I	no metastasis	0	730				yes	True
7	TCGA-05-5423-01	male	T1-T2	65	0	1	Stage II	metastasis	0	151				yes	True
8	TCGA-05-5425-01	male	T1-T2	68	0	0	Stage II	metastasis	0	882	YES				True
9	TCGA-05-5428-01	male	T1-T2	57	0	0	Stage II	metastasis	0	670	YES			yes	False
10	TCGA-05-5715-01	female	T1-T2	69	0	0	Stage I	no metastasis	0	62				no	True
11	TCGA-38-4631-01	female	T1-T2	72	0	0	Stage I	no metastasis	1	354	NO	NO	YES	yes	False
12	TCGA-38-7271-01	female	T1-T2	72	0	0	Stage I	no metastasis	1	800		NO	YES		False
13	TCGA-38-A44F-01	male	T1-T2	80	0	0	Stage I	no metastasis	0	133	NO				True
14	TCGA-44-5644-01	female	T1-T2	51	0	0	Stage I	no metastasis	0	863	NO				False
15	TCGA-44-6145-01	female	T1-T2	62	1	0	Stage I	no metastasis	0	595	NO			yes	False
16	TCGA-44-6146-01	male	T3-T4	64	1	0	Stage II	no metastasis	0	728		YES	NO	yes	True
17	TCGA-44-6148-01	male	T1-T2	60	0	0	Stage I	no metastasis	0	704	NO				True
18	TCGA-44-6775-01	female	T1-T2	72	0	0	Stage I	no metastasis	0	705	NO	NO	NO	yes	False
19	TCGA-44-6776-01	female	T1-T2	60	1	0	Stage I	no metastasis	0	2616	NO			yes	False
20	TCGA-44-6778-01	male	T1-T2	59	0	0	Stage I	no metastasis	0	1864	NO				False
21	TCGA-44-6779-01	female	T1-T2	50	0	0	Stage II	metastasis	1	500	YES	YES	NO	yes	False
22	TCGA-44-7659-01	male	T1-T2	70	1	0	Stage I	no metastasis	0	691	NO			yes	True
23	TCGA-44-7660-01	male	T1-T2	72	0	0	Stage I	no metastasis	0	592	YES				False
24	TCGA-44-7661-01	female	T1-T2	69	1	0	Stage I	no metastasis	1	557	NO	YES	YES		False
25	TCGA-44-7662-01	male	T1-T2	61	0	0	Stage I	no metastasis	0	218	NO			yes	False
26	TCGA-44-7667-01	female	T3-T4	49	0	0	Stage II	no metastasis	0	1097	NO				False
27	TCGA-44-7669-01	male	T1-T2	59	0	0	Stage II	metastasis	1	574		YES	YES		True
28	TCGA-44-7670-01	female	T1-T2	47	0	0	Stage II	metastasis	0	882	YES			yes	False
29	TCGA-44-7671-01	male	T1-T2	64	1	0	Stage I	no metastasis	0	889	NO	NO		yes	False
30	TCGA-44-7672-01	female	T1-T2	52	1	0	Stage I	no metastasis	0	719	NO			yes	False
31	TCGA-44-8117-01	female	T1-T2	54	1	0	Stage I	no metastasis	0	385	YES				False
32	TCGA-44-8119-01	male	T3-T4	73	0	0	Stage II	no metastasis	0	285	NO				False
33	TCGA-44-8120-01	male	T1-T2	58	0	0	Stage I	no metastasis	0	260	NO				False
34	TCGA-44-A479-01	female	T1-T2	73	0	0	Stage I	no metastasis	0	486	NO	NO	NO		False
35	TCGA-44-A47A-01	female	T1-T2	78	1	0	Stage I	no metastasis	0	466	NO	NO	YES		True
36	TCGA-44-A47B-01	male	T1-T2	79	0	0	Stage I	no metastasis	0	287	NO				True
37	TCGA-44-A47G-01	female	T1-T2	73	0	0	Stage I	no metastasis	0	351	NO				False
38	TCGA-44-A4SS-01	male	T1-T2	73	0	0	Stage I	no metastasis	0	415	NO				False
39	TCGA-44-A4SU-01	female	T1-T2	67	0	1	Stage I	no metastasis	1	409	NO	NO	NO		False
40	TCGA-49-4487-01	female	T1-T2	72	0	0	Stage I	no metastasis	1	855	NO	NO	YES	yes	False
41	TCGA-49-4488-01	female	T1-T2	74	0	0	Stage I	no metastasis	1	869	NO	NO	YES	yes	True
42	TCGA-49-4514-01	female	T1-T2	79	0	0	Stage I	no metastasis	0	1700	NO			yes	True
43	TCGA-49-6742-01	male	T1-T2	70	0	0	Stage II	metastasis	1	488	YES	YES	NO	yes	False
44	TCGA-49-6744-01	female	T1-T2	64	0	0	Stage II	metastasis	0	1683	YES	NO	NO	yes	False
45	TCGA-49-6767-01	female	T3-T4	46	0	0	Stage II	no metastasis	0	677				yes	True
46	TCGA-50-5049-01	male	T1-T2	70	0	0	Stage I	no metastasis	0	3094	NO	NO	YES		False
47	TCGA-50-5055-01	female	T1-T2	79	0	0	Stage II	metastasis	1	1830	NO	YES	YES		False
48	TCGA-50-5066-01	male	T1-T2	72	0	1	Stage I	no metastasis	0	1442	YES				True
49	TCGA-50-5068-01	female	T1-T2	59	0	0	Stage II	metastasis	1	1499	YES	YES	NO		True
50	TCGA-50-5931-01	female	T1-T2	75	0	0	Stage I	no metastasis	1	434	NO	NO	NO		False
51	TCGA-50-5932-01	male	T1-T2	75	1	0	Stage II	metastasis	1	1235	NO	YES	NO		False
52	TCGA-50-5935-01	female	T1-T2	86	0	0	Stage I	no metastasis	1	653	NO				True
53	TCGA-50-5939-01	male	T1-T2	85	0	0	Stage I	no metastasis	1	460	NO			yes	False
54	TCGA-50-5942-01	female	T1-T2	67	0	0	Stage I	no metastasis	0	1847	NO	NO	YES	yes	False
55	TCGA-50-5944-01	female	T1-T2	69	0	1	Stage I	no metastasis	0	1750	NO				False
56	TCGA-50-5946-01	male	T1-T2	62	0	0	Stage I	no metastasis	0	1617	NO	NO	NO		False
57	TCGA-50-6590-01	female	T1-T2	72	0	0	Stage I	no metastasis	1	1288	YES				False
58	TCGA-50-6592-01	female	T1-T2	71	0	0	Stage I	no metastasis	1	777	NO				True
59	TCGA-50-6597-01	female	T1-T2	79	0	0	Stage I	no metastasis	1	1268	NO			no	True
60	TCGA-50-6673-01	female	T1-T2	84	0	1	Stage I	no metastasis	1	22	NO			no	False
61	TCGA-50-7109-01	male	T1-T2	60	0	0	Stage I	no metastasis	1	308	NO	NO	NO	yes	True
62	TCGA-50-8457-01	female	T1-T2	63	1	0	Stage I	no metastasis	0	1125	NO				True
63	TCGA-50-8459-01	male	T3-T4	68	1	0	Stage II	no metastasis	0	1119	YES				False
64	TCGA-50-8460-01	male	T1-T2	74	0	0	Stage I	no metastasis	0	829	NO				True
65	TCGA-53-7626-01	female	T1-T2	76	0	0	Stage II	metastasis	1	929	YES	NO	NO	yes	False
66	TCGA-53-A4EZ-01	male	T1-T2	63	0	0	Stage II	metastasis	0	1071	YES				True
67	TCGA-55-6543-01	female	T1-T2	60	0	0	Stage I	no metastasis	0	435	NO			yes	True
68	TCGA-55-6642-01	male	T1-T2	63	1	0	Stage I	no metastasis	0	2449	NO			yes	False
69	TCGA-55-6712-01	male	T1-T2	71	0	0	Stage II	metastasis	1	171	YES			yes	False
70	TCGA-55-6971-01	female	T1-T2	59	0	0	Stage I	no metastasis	0	1400	NO			yes	False
71	TCGA-55-6972-01	male	T1-T2	72	0	0	Stage I	no metastasis	1	1632	NO			yes	True
72	TCGA-55-6978-01	male	T1-T2	81	0	0	Stage II	no metastasis	1	176	NO	NO	YES	no	False
73	TCGA-55-6979-01	female	T1-T2	59	0	0	Stage II	metastasis	1	237	YES	YES	YES	yes	False
74	TCGA-55-6980-01	male	T1-T2	56	0	1	Stage I	no metastasis	0	2109	NO			no	False
75	TCGA-55-6982-01	female	T1-T2	79	0	0	Stage II	metastasis	1	995	NO	YES	YES	no	False
76	TCGA-55-6983-01	male	T1-T2	81	1	0	Stage II	metastasis	0	2823	YES			yes	False
77	TCGA-55-6984-01	female	T1-T2	71	1	0	Stage II	metastasis	1	760	YES	YES	NO		True
78	TCGA-55-6985-01	female	T1-T2	58	0	0	Stage I	no metastasis	0	1233	NO			yes	False
79	TCGA-55-6986-01	female	T1-T2	74	0	0	Stage I	no metastasis	0	3261	NO			no	False
80	TCGA-55-6987-01	male	T1-T2	77	0	0	Stage I	no metastasis	0	2137	NO				False
81	TCGA-55-7281-01	female	T1-T2	70	1	0	Stage I	no metastasis	0	872	NO	YES	YES	yes	False
82	TCGA-55-7570-01	male	T1-T2	60	0	1	Stage I	no metastasis	0	824	NO				False
83	TCGA-55-7573-01	female	T1-T2	72	0	1	Stage I	no metastasis	0	487	NO			yes	True
84	TCGA-55-7574-01	female	T1-T2	64	0	0	Stage I	no metastasis	1	995	YES	YES	YES	yes	False
85	TCGA-55-7576-01	male	T1-T2	54	1	0	Stage I	no metastasis	0	670	YES			yes	False
86	TCGA-55-7724-01	female	T1-T2	76	0	0	Stage I	no metastasis	0	705	NO				True
87	TCGA-55-7725-01	female	T1-T2	68	1	0	Stage I	no metastasis	0	442	NO			yes	True
88	TCGA-55-7726-01	female	T1-T2	72	1	0	Stage I	no metastasis	0	652	NO				False
89	TCGA-55-7728-01	female	T1-T2	64	1	0	Stage I	no metastasis	0	704	NO			yes	True
90	TCGA-55-7815-01	male	T1-T2	76	1	0	Stage I	no metastasis	0	773	NO	YES	YES		False
91	TCGA-55-7903-01	male	T1-T2	64	0	0	Stage I	no metastasis	0	567	NO			yes	True
92	TCGA-55-7907-01	male	T1-T2	77	1	0	Stage II	metastasis	1	343	NO	NO	NO	yes	False
93	TCGA-55-7910-01	female	T1-T2	50	1	0	Stage II	no metastasis	0	1040	YES	NO	YES		False
94	TCGA-55-7911-01	female	T1-T2	70	1	0	Stage I	no metastasis	0	537	NO	NO	YES	yes	True
95	TCGA-55-7914-01	female	T1-T2	71	1	0	Stage II	metastasis	1	187	YES			yes	False
96	TCGA-55-7994-01	male	T3-T4	81	0	0	Stage II	no metastasis	0	603	YES				False
97	TCGA-55-7995-01	female	T1-T2	73	0	0	Stage I	no metastasis	0	889	NO	YES	YES		False
98	TCGA-55-8085-01	male	T1-T2	64	0	0	Stage I	no metastasis	0	904	NO				True
99	TCGA-55-8087-01	female	T1-T2	59	0	0	Stage I	no metastasis	0	462	NO				True
100	TCGA-55-8089-01	male	T1-T2	56	0	0	Stage I	no metastasis	1	702	NO				False
101	TCGA-55-8090-01	male	T1-T2	80	1	0	Stage I	no metastasis	1	598	NO	NO	NO		False
102	TCGA-55-8091-01	male	T1-T2	74	0	0	Stage I	no metastasis	0	600	NO				False
103	TCGA-55-8092-01	male	T3-T4	75	0	0	Stage II	no metastasis	1	154	NO	NO	NO		False
104	TCGA-55-8096-01	female	T1-T2	67	0	1	Stage I	no metastasis	1	719	NO	NO	YES		False
105	TCGA-55-8097-01	female	T1-T2	60	1	0	Stage I	no metastasis	0	476	NO				True
106	TCGA-55-8203-01	female	T1-T2	69	1	0	Stage I	no metastasis	0	547	NO				True
107	TCGA-55-8204-01	female	T1-T2	87	0	0	Stage I	no metastasis	0	515	NO				False
108	TCGA-55-8205-01	female	T1-T2	76	0	0	Stage II	no metastasis	0	599	YES	YES	YES		False
109	TCGA-55-8206-01	male	T1-T2	56	0	1	Stage I	no metastasis	0	888	NO				True
110	TCGA-55-8207-01	male	T1-T2	73	1	0	Stage I	no metastasis	0	977	NO				False
111	TCGA-55-8208-01	female	T1-T2	73	0	0	Stage I	no metastasis	0	674	NO		YES		False
112	TCGA-55-8299-01	female	T1-T2	61	1	0	Stage I	no metastasis	1	469	NO	NO	YES		False
113	TCGA-55-8301-01	male	T1-T2	58	0	0	Stage I	no metastasis	0	534	NO	YES	YES		False
114	TCGA-55-8302-01	male	T1-T2	54	1	0	Stage I	no metastasis	0	478	NO				False
115	TCGA-55-8506-01	female	T3-T4	62	0	1	Stage II	no metastasis	0	11					True
116	TCGA-55-8507-01	male	T1-T2	53	0	0	Stage I	no metastasis	0	418	NO				False
117	TCGA-55-8508-01	female	T1-T2	60	1	0	Stage II	metastasis	0	617	YES				False
118	TCGA-55-8510-01	female	T1-T2	55	0	0	Stage I	no metastasis	0	539	NO				False
119	TCGA-55-8511-01	female	T1-T2	73	0	0	Stage I	no metastasis	0	552	NO				False
120	TCGA-55-8513-01	female	T3-T4	77	0	0	Stage II	no metastasis	0	791	NO	YES	NO		True
121	TCGA-55-8514-01	female	T1-T2	70	1	0	Stage I	no metastasis	0	520	NO				True
122	TCGA-55-8614-01	male	T1-T2	76	0	0	Stage I	no metastasis	0	536	NO				False
123	TCGA-55-8616-01	female	T1-T2	58	1	0	Stage I	no metastasis	0	48					False
124	TCGA-55-8619-01	female	T3-T4	72	0	0	Stage II	no metastasis	0	416	NO				False
125	TCGA-55-8621-01	female	T1-T2	75	0	0	Stage I	no metastasis	0	515	NO				True
126	TCGA-55-A48X-01	female	T1-T2	63	0	0	Stage II	metastasis	0	689	YES	YES	NO		False
127	TCGA-55-A48Y-01	male	T1-T2	69	0	0	Stage II	no metastasis	0	630	YES				False
128	TCGA-55-A490-01	male	T1-T2	78	1	0	Stage II	no metastasis	1	99	YES				False
129	TCGA-55-A491-01	female	T1-T2	81	0	0	Stage I	no metastasis	0	626	NO				False
130	TCGA-55-A492-01	female	T1-T2	70	0	0	Stage I	no metastasis	0	596	NO				True
131	TCGA-55-A493-01	female	T1-T2	54	0	0	Stage I	no metastasis	0	28					False
132	TCGA-55-A494-01	female	T1-T2	61	1	0	Stage I	no metastasis	0	481	NO				False
133	TCGA-55-A4DF-01	male	T1-T2	88	0	0	Stage I	no metastasis	1	614	NO	NO	YES		True
134	TCGA-55-A4DG-01	male	T1-T2	71	0	0	Stage I	no metastasis	0	608	NO				True
135	TCGA-62-8395-01	female	T3-T4	80	0	0	Stage II	no metastasis	0	1216	NO	YES	NO		False
136	TCGA-62-8397-01	female	T3-T4	70	0	0	Stage II	no metastasis	0	1289	NO				True
137	TCGA-62-A46O-01	female	T1-T2	65	0	0	Stage I	no metastasis	1	1454	NO				False
138	TCGA-62-A46P-01	male	T1-T2	65	0	0	Stage I	no metastasis	1	594	NO				False
139	TCGA-62-A46R-01	female	T1-T2	54	1	0	Stage I	no metastasis	1	1725	NO				True
140	TCGA-62-A46S-01	male	T1-T2	73	1	0	Stage I	no metastasis	1	1653	YES				True
141	TCGA-62-A46V-01	female	T1-T2	78	0	0	Stage I	no metastasis	0	2199	NO				False
142	TCGA-62-A470-01	male	T1-T2	84	0	0	Stage I	no metastasis	1	1194	NO				True
143	TCGA-62-A471-01	male	T1-T2	64	0	0	Stage II	metastasis	0	1246	YES				False
144	TCGA-62-A472-01	male	T3-T4	70	0	0	Stage II	no metastasis	0	910	NO	NO	YES		True
145	TCGA-64-1681-01	female	T1-T2	61	0	1	Stage I	no metastasis	1	1167	NO	YES	YES	yes	True
146	TCGA-64-5774-01	male	T1-T2	60	1	0	Stage I	no metastasis	0	2676	NO	NO	NO	yes	False
147	TCGA-64-5778-01	male	T1-T2	60	1	0	Stage I	no metastasis	0	1305	NO	YES	NO	yes	True
148	TCGA-64-5781-01	female	T1-T2	55	0	0	Stage I	no metastasis	0	1559	NO	NO	NO	yes	True
149	TCGA-64-5815-01	male	T1-T2	74	1	0	Stage II	metastasis	0	866	YES				False
150	TCGA-67-6215-01	female	T1-T2	52	0	0	Stage I	no metastasis	0	174	YES			no	True
151	TCGA-67-6216-01	female	T1-T2	57	0	0	Stage I	no metastasis	0	141	NO			no	True
152	TCGA-67-6217-01	female	T1-T2	73	0	1	Stage II	metastasis	0	422	NO	YES		yes	True
153	TCGA-69-7760-01	male	T3-T4	73	0	1	Stage II	no metastasis	0	202	YES			no	False
154	TCGA-69-7761-01	male	T1-T2	84	0	0	Stage I	no metastasis	0	186	YES			yes	False
155	TCGA-69-7763-01	male	T1-T2	69	0	0	Stage I	no metastasis	0	690	NO			yes	False
156	TCGA-69-7764-01	male	T1-T2	75	0	0	Stage I	no metastasis	0	414	NO			yes	True
157	TCGA-69-7973-01	female	T1-T2	42	1	0	Stage I	no metastasis	0	230	YES	NO	NO		False
158	TCGA-69-7978-01	male	T1-T2	59	1	0	Stage II	metastasis	0	134	NO				False
159	TCGA-69-7979-01	female	T1-T2	71	0	0	Stage I	no metastasis	0	408					False
160	TCGA-69-7980-01	female	T1-T2	70	1	0	Stage I	no metastasis	0	362	NO				False
161	TCGA-69-8253-01	female	T1-T2	59	1	0	Stage II	metastasis	0	426	YES				True
162	TCGA-69-8255-01	male	T1-T2	71	0	0	Stage I	no metastasis	0	129	NO				True
163	TCGA-69-A59K-01	female	T3-T4	60	0	0	Stage II	no metastasis	0	522	YES				True
164	TCGA-71-6725-01	female	T1-T2	48	0	0	Stage I	no metastasis	0	256	YES	NO	YES	yes	False
165	TCGA-71-8520-01	female	T1-T2	60	0	1	Stage I	no metastasis	1	210	NO	NO	NO		False
166	TCGA-73-4676-01	male	T1-T2	45	0	0	Stage II	metastasis	1	281	YES			yes	False
167	TCGA-73-7498-01	female	T1-T2	58	1	0	Stage I	no metastasis	0	1189	YES				True
168	TCGA-73-7499-01	female	T1-T2	81	0	0	Stage I	no metastasis	1	1531	NO	NO	NO		True
169	TCGA-75-5125-01	male	T1-T2	NA	0	0	Stage II	metastasis	1	2027	NO	NO	YES		False
170	TCGA-75-5146-01	male	T1-T2	NA	0	0	Stage I	no metastasis	0	2368	NO	YES	NO	yes	True
171	TCGA-75-5147-01	female	T1-T2	NA	0	0	Stage I	no metastasis	0	1333	NO			no	False
172	TCGA-75-6206-01	male	T1-T2	NA	1	0	Stage I	no metastasis	0	2590	NO				True
173	TCGA-75-6212-01	female	T1-T2	NA	0	1	Stage II	metastasis	1	1516	YES	YES	NO	no	True
174	TCGA-75-7025-01	male	T1-T2	NA	0	1	Stage I	no metastasis	0	3305	NO	YES	NO	yes	True
175	TCGA-75-7027-01	male	T1-T2	NA	1	0	Stage I	no metastasis	0	3059	NO	YES	YES	yes	False
176	TCGA-78-7147-01	female	T1-T2	67	0	1	Stage II	metastasis	1	586	NO	NO	NO	yes	True
177	TCGA-78-7148-01	male	T1-T2	71	1	0	Stage II	metastasis	1	626	NO			yes	True
178	TCGA-78-7150-01	male	T1-T2	59	0	0	Stage II	metastasis	1	666	NO	YES	YES	yes	False
179	TCGA-78-7152-01	male	T1-T2	65	0	0	Stage I	no metastasis	1	1215	NO	NO	YES	yes	True
180	TCGA-78-7153-01	female	T1-T2	65	0	0	Stage I	no metastasis	0	3635	NO			yes	False
181	TCGA-78-7155-01	male	T1-T2	68	0	1	Stage I	no metastasis	1	1171		YES	YES	yes	False
182	TCGA-78-7161-01	female	T3-T4	69	1	0	Stage II	no metastasis	1	291	YES			yes	False
183	TCGA-78-7162-01	male	T1-T2	75	0	0	Stage I	no metastasis	1	3169	NO	YES	NO	yes	False
184	TCGA-78-7163-01	male	T1-T2	60	0	0	Stage I	no metastasis	0	7248	NO			yes	True
185	TCGA-78-7166-01	male	T1-T2	84	1	0	Stage II	metastasis	1	258	NO	NO	NO	yes	False
186	TCGA-78-7535-01	male	T1-T2	45	0	0	Stage I	no metastasis	1	949	YES	NO	NO	yes	False
187	TCGA-78-7537-01	male	T1-T2	72	0	0	Stage I	no metastasis	1	1622	NO			yes	False
188	TCGA-78-7539-01	female	T1-T2	75	1	0	Stage II	no metastasis	0	791	YES		YES	yes	False
189	TCGA-78-7540-01	female	T1-T2	66	1	0	Stage I	no metastasis	1	1197				no	True
190	TCGA-78-7542-01	male	T1-T2	56	0	0	Stage I	no metastasis	1	321				yes	False
191	TCGA-78-7633-01	male	T1-T2	67	0	0	Stage I	no metastasis	1	1528				yes	False
192	TCGA-78-8640-01	male	T1-T2	59	0	0	Stage II	metastasis	0	7062	NO				True
193	TCGA-78-8648-01	female	T3-T4	58	0	0	Stage II	no metastasis	1	1209	NO				False
194	TCGA-78-8655-01	female	T1-T2	77	1	0	Stage I	no metastasis	0	2360	NO				False
195	TCGA-78-8660-01	male	T1-T2	69	0	0	Stage II	metastasis	1	321	NO				False
196	TCGA-78-8662-01	female	T1-T2	53	0	0	Stage I	no metastasis	1	3361	NO				False
197	TCGA-80-5608-01	female	T1-T2	NA	1	0	Stage I	no metastasis	0	2832	NO			yes	True
198	TCGA-80-5611-01	male	T1-T2	NA	0	0	Stage I	no metastasis	0	2595	NO				True
199	TCGA-83-5908-01	female	T1-T2	59	1	0	Stage I	no metastasis	0	824	NO	NO	NO		False
200	TCGA-86-6562-01	male	T1-T2	52	0	0	Stage II	metastasis	1	376	YES	NO	NO	no	False
201	TCGA-86-6851-01	female	T1-T2	73	0	0	Stage II	metastasis	0	179	NO			yes	False
202	TCGA-86-7711-01	male	T1-T2	70	0	0	Stage II	metastasis	1	1046	YES				False
203	TCGA-86-7713-01	male	T1-T2	70	1	0	Stage II	no metastasis	0	1157	YES			no	False
204	TCGA-86-7953-01	female	T1-T2	69	1	0	Stage I	no metastasis	0	997	NO				True
205	TCGA-86-7954-01	female	T1-T2	68	0	0	Stage I	no metastasis	0	605	YES				True
206	TCGA-86-7955-01	male	T1-T2	62	0	0	Stage I	no metastasis	0	1072	YES	YES	YES		False
207	TCGA-86-8054-01	male	T1-T2	61	1	0	Stage II	metastasis	0	1148	YES				False
208	TCGA-86-8055-01	male	T1-T2	79	0	1	Stage II	metastasis	1	124	NO				False
209	TCGA-86-8073-01	male	T1-T2	58	0	0	Stage I	no metastasis	0	740	NO				False
210	TCGA-86-8074-01	female	T1-T2	62	0	1	Stage II	metastasis	0	24					False
211	TCGA-86-8075-01	female	T1-T2	66	0	1	Stage I	no metastasis	1	694	NO				False
212	TCGA-86-8076-01	male	T1-T2	42	1	0	Stage I	no metastasis	0	993	YES				False
213	TCGA-86-8278-01	female	T1-T2	63	0	0	Stage II	metastasis	0	944	NO				False
214	TCGA-86-8279-01	male	T1-T2	46	0	0	Stage II	metastasis	0	949	YES				False
215	TCGA-86-8280-01	female	T1-T2	54	0	1	Stage II	no metastasis	0	701	YES				True
216	TCGA-86-8358-01	male	T1-T2	44	0	0	Stage I	no metastasis	0	653	NO				False
217	TCGA-86-8585-01	male	T1-T2	57	0	0	Stage I	no metastasis	0	353	NO				False
218	TCGA-86-8668-01	female	T1-T2	61	0	1	Stage I	no metastasis	0	423	NO				False
219	TCGA-86-8669-01	male	T1-T2	64	0	0	Stage I	no metastasis	0	938	NO	YES	NO		True
220	TCGA-86-8671-01	female	T1-T2	72	0	0	Stage II	metastasis	0	839	YES				False
221	TCGA-86-8672-01	male	T3-T4	59	0	0	Stage II	no metastasis	1	19	NO				False
222	TCGA-86-8673-01	male	T1-T2	61	0	0	Stage I	no metastasis	0	862	NO	NO	NO		True
223	TCGA-86-8674-01	male	T1-T2	50	1	0	Stage II	metastasis	0	806	YES				False
224	TCGA-86-A456-01	female	T1-T2	78	1	0	Stage I	no metastasis	0	896					True
225	TCGA-86-A4JF-01	male	T3-T4	56	1	1	Stage II	no metastasis	1	737	YES				True
226	TCGA-86-A4P7-01	female	T1-T2	63	0	1	Stage I	no metastasis	0	415	NO				False
227	TCGA-91-6828-01	male	T1-T2	70	1	0	Stage I	no metastasis	0	323	NO			yes	True
228	TCGA-91-6829-01	male	T1-T2	78	0	0	Stage I	no metastasis	1	1258	NO			yes	False
229	TCGA-91-6830-01	female	T1-T2	65	0	0	Stage II	metastasis	0	60	NO	NO	YES		False
230	TCGA-91-6831-01	male	T1-T2	66	0	0	Stage I	no metastasis	0	310	NO				False
231	TCGA-91-6835-01	female	T1-T2	81	0	1	Stage I	no metastasis	0	79	NO			yes	False
232	TCGA-91-6836-01	female	T1-T2	52	1	0	Stage I	no metastasis	0	417	NO				False
233	TCGA-91-6840-01	female	T1-T2	59	0	0	Stage I	no metastasis	0	372	NO			yes	False
234	TCGA-91-6847-01	female	T1-T2	62	0	0	Stage I	no metastasis	0	842	NO	NO	YES	yes	False
235	TCGA-91-7771-01	male	T3-T4	62	0	0	Stage II	no metastasis	0	492	YES			yes	False
236	TCGA-91-8497-01	female	T1-T2	75	1	0	Stage I	no metastasis	1	434	NO				True
237	TCGA-91-8499-01	female	T1-T2	76	0	0	Stage I	no metastasis	0	36	NO				False
238	TCGA-91-A4BC-01	male	T1-T2	59	0	0	Stage II	no metastasis	0	44					False
239	TCGA-91-A4BD-01	male	T1-T2	78	0	0	Stage II	metastasis	0	603	NO				True
240	TCGA-93-7347-01	female	T1-T2	76	1	0	Stage I	no metastasis	0	683	NO			yes	False
241	TCGA-93-7348-01	female	T1-T2	75	0	0	Stage I	no metastasis	0	531	NO			yes	False
242	TCGA-93-8067-01	male	T1-T2	77	1	0	Stage I	no metastasis	0	186	NO				False
243	TCGA-93-A4JO-01	male	T1-T2	70	1	0	Stage I	no metastasis	1	33	NO				False
244	TCGA-93-A4JQ-01	male	T1-T2	49	0	0	Stage I	no metastasis	0	526	NO				False
245	TCGA-95-7039-01	female	T3-T4	54	1	1	Stage II	no metastasis	0	1272	NO	NO	NO	yes	False
246	TCGA-95-7043-01	female	T1-T2	63	0	0	Stage I	no metastasis	1	503	YES			yes	False
247	TCGA-95-7562-01	male	T1-T2	71	1	0	Stage II	metastasis	1	87	YES				False
248	TCGA-95-7567-01	male	T1-T2	61	1	0	Stage II	metastasis	0	568	YES			yes	True
249	TCGA-95-7944-01	male	T1-T2	71	0	0	Stage I	no metastasis	0	377	NO				False
250	TCGA-95-7947-01	male	T1-T2	67	0	1	Stage I	no metastasis	0	477	NO				True
251	TCGA-95-7948-01	female	T1-T2	42	0	0	Stage I	no metastasis	0	476	NO				False
252	TCGA-95-8039-01	male	T1-T2	72	0	0	Stage I	no metastasis	0	830	NO	YES	YES		True
253	TCGA-95-8494-01	male	T1-T2	67	0	0	Stage II	metastasis	0	84	NO				False
254	TCGA-95-A4VN-01	female	T1-T2	62	1	0	Stage II	metastasis	0	553	NO				False
255	TCGA-97-7546-01	female	T1-T2	76	0	0	Stage I	no metastasis	0	1285	YES	YES	YES	yes	True
256	TCGA-97-7547-01	female	T1-T2	67	0	0	Stage I	no metastasis	0	1965	YES	YES	NO		True
257	TCGA-97-7552-01	male	T1-T2	70	0	0	Stage I	no metastasis	0	1932	NO	NO	NO	yes	False
258	TCGA-97-7553-01	female	T1-T2	58	0	0	Stage I	no metastasis	0	1870	NO			yes	False
259	TCGA-97-7937-01	male	T1-T2	65	0	0	Stage I	no metastasis	0	564	NO			yes	False
260	TCGA-97-7938-01	female	T1-T2	76	1	0	Stage I	no metastasis	1	18	NO			yes	False
261	TCGA-97-7941-01	female	T1-T2	72	1	0	Stage I	no metastasis	0	484	NO			yes	True
262	TCGA-97-8172-01	female	T1-T2	75	0	1	Stage I	no metastasis	0	545	NO				True
263	TCGA-97-8174-01	male	T1-T2	67	0	0	Stage II	no metastasis	1	164	YES				True
264	TCGA-97-8175-01	female	T1-T2	55	0	0	Stage I	no metastasis	0	551	NO	YES	YES		True
265	TCGA-97-8177-01	female	T1-T2	59	0	1	Stage I	no metastasis	0	499	YES				True
266	TCGA-97-8179-01	male	T1-T2	72	1	0	Stage I	no metastasis	0	435	NO				False
267	TCGA-97-8552-01	female	T1-T2	55	0	1	Stage I	no metastasis	0	626	NO				True
268	TCGA-97-A4LX-01	male	T1-T2	81	0	0	Stage I	no metastasis	0	614	NO				False
269	TCGA-97-A4M0-01	female	T1-T2	60	1	0	Stage I	no metastasis	0	652	NO				True
270	TCGA-97-A4M1-01	female	T1-T2	52	0	1	Stage I	no metastasis	0	601	NO				True
271	TCGA-97-A4M2-01	male	T1-T2	66	0	0	Stage I	no metastasis	0	624	NO				True
272	TCGA-97-A4M3-01	female	T1-T2	69	0	0	Stage I	no metastasis	0	540	NO	NO	NO		False
273	TCGA-97-A4M5-01	male	T1-T2	83	1	0	Stage I	no metastasis	0	634	NO				True
274	TCGA-97-A4M6-01	female	T1-T2	45	0	1	Stage I	no metastasis	0	568	NO				True
275	TCGA-97-A4M7-01	male	T1-T2	74	0	1	Stage I	no metastasis	0	629	NO				True
276	TCGA-99-8028-01	female	T1-T2	50	1	0	Stage I	no metastasis	0	1118	NO				False
277	TCGA-99-8032-01	male	T1-T2	61	1	0	Stage I	no metastasis	0	44	NO				False
278	TCGA-J2-8192-01	female	T1-T2	65	0	1	Stage II	metastasis	0	739	YES	YES	NO		False
279	TCGA-J2-8194-01	female	T3-T4	69	1	0	Stage II	no metastasis	0	724	YES	YES	NO		False
280	TCGA-J2-A4AD-01	female	T1-T2	61	0	0	Stage I	no metastasis	1	550	NO	NO	NO		False
281	TCGA-J2-A4AE-01	female	T1-T2	77	0	0	Stage I	no metastasis	0	1079	NO				True
282	TCGA-J2-A4AG-01	female	T1-T2	66	1	0	Stage I	no metastasis	0	988	NO				True
283	TCGA-L4-A4E5-01	female	T1-T2	48	0	0	Stage I	no metastasis	0	578	NO				False
284	TCGA-L4-A4E6-01	male	T1-T2	67	0	0	Stage I	no metastasis	0	435	NO				True
285	TCGA-L9-A443-01	female	T1-T2	63	1	0	Stage I	no metastasis	1	193	NO				False
286	TCGA-L9-A444-01	female	T1-T2	60	0	0	Stage I	no metastasis	0	307	NO				False
287	TCGA-MN-A4N1-01	male	T1-T2	60	0	0	Stage II	metastasis	0	827	NO				False
288	TCGA-MN-A4N4-01	male	T1-T2	57	0	0	Stage I	no metastasis	0	1175	NO				False
289	TCGA-MN-A4N5-01	male	T1-T2	63	1	0	Stage I	no metastasis	0	84	NO				False
290	TCGA-MP-A4SV-01	male	T1-T2	67	0	0	Stage I	no metastasis	1	2620	NO				False
291	TCGA-MP-A4SW-01	male	T1-T2	53	0	1	Stage II	metastasis	1	1778	NO				True
292	TCGA-MP-A4SY-01	male	T1-T2	61	1	0	Stage II	metastasis	1	1501	NO				False
293	TCGA-MP-A4T4-01	female	T1-T2	68	1	0	Stage II	metastasis	1	2617	NO				False
294	TCGA-MP-A4TA-01	female	T1-T2	75	0	0	Stage I	no metastasis	1	950	NO				True
295	TCGA-MP-A4TE-01	male	T1-T2	56	1	0	Stage II	no metastasis	1	896	NO				False
296	TCGA-MP-A4TF-01	female	T1-T2	58	1	0	Stage II	no metastasis	1	336	YES				False
297	TCGA-MP-A4TH-01	female	T1-T2	70	0	0	Stage I	no metastasis	0	741	NO				True
298	TCGA-MP-A4TI-01	male	T1-T2	72	1	0	Stage II	metastasis	1	429					False
299	TCGA-MP-A4TK-01	female	T1-T2	56	1	0	Stage II	metastasis	1	582	NO	YES	YES		False
300	TCGA-MP-A5C7-01	female	T1-T2	76	0	0	Stage I	no metastasis	0	2248	NO				True
301	TCGA-NJ-A4YF-01	female	T1-T2	50	0	0	Stage I	no metastasis	0	2161	NO				False
302	TCGA-NJ-A4YG-01	male	T1-T2	65	1	0	Stage I	no metastasis	0	2261	NO				True
303	TCGA-NJ-A4YP-01	male	T1-T2	52	1	0	Stage I	no metastasis	0	50	NO				False
304	TCGA-NJ-A4YQ-01	female	T1-T2	69	0	0	Stage I	no metastasis	0	1432	NO				False
305	TCGA-NJ-A55A-01	female	T1-T2	76	0	0	Stage I	no metastasis	0	15	NO				True
306	TCGA-NJ-A55O-01	female	T1-T2	56	1	0	Stage II	metastasis	0	13	NO				True
307	TCGA-NJ-A55R-01	male	T1-T2	67	1	0	Stage I	no metastasis	0	603	NO				False
308	TCGA-O1-A52J-01	female	T1-T2	74	0	0	Stage I	no metastasis	1	1798	NO				True
