# Supplementary material for: Mast cell‐based molecular subtypes and signature associated with clinical outcome in early‐stage lung adenocarcinoma
Source: Mol Oncol. 2020 Apr 1;14(5):917–32. doi: 10.1002/1878-0261.12670 (PMC7191192; doi:10.1002/1878-0261.12670)
Supplement: Supplementary file 2 — Appendix S2. The Python script for building the neural network‐based framework. [file MOL2-14-917-s002.py]

# -*- coding: utf-8 -*-
"""
@author: bao
"""

import torch
from torch import Tensor
import torch.nn as nn
import numpy as np
import pandas as pd
from torch.utils.data import Dataset, DataLoader
import os
from torch import nn, from_numpy, optim

np.random.seed(0)
torch.manual_seed(0)

all_feature = pd.read_csv('Response_input_TCGA.csv', index_col='geneSymbol')
all_feature = all_feature.T
all_label = pd.read_csv('Response_output_TCGA.csv')
train_len = round(len(all_label)*2/3)
validation_len = len(all_label) - train_len
sampler = np.random.permutation(len(all_label))[0:train_len]
train_label = all_label.take(sampler)
validation_label = all_label.iloc[all_label.index.difference(train_label.index),:]
train_dataset = all_feature.loc[train_label.sampleID,:].values
validation_dataset = all_feature.loc[validation_label.sampleID,:].values
train_outcome = np.where(train_label.Responder, 1.0, 0.0)
validation_outcome = np.where(validation_label.Responder, 1.0, 0.0)


class LungcancerDataset(Dataset):
    def __init__(self, data, labels):
        self.len = len(data)
        self.x_data = torch.from_numpy(data).float()
        self.y_data = torch.from_numpy(labels).float()
    def __getitem__(self, index):
        return self.x_data[index], self.y_data[index]
    def __len__(self):
        return self.len


train_ds = LungcancerDataset(train_dataset, train_outcome)
val_ds = LungcancerDataset(validation_dataset, validation_outcome)

train_loader = DataLoader(dataset=train_ds,
                          batch_size=32,
                          shuffle=True,
                          num_workers=0)

val_loader = DataLoader(dataset=val_ds,
                          batch_size=32,
                          shuffle=False,
                          num_workers=0)
class Model(nn.Module):

    def __init__(self):
        super(Model, self).__init__()
        self.l1 = nn.Linear(110, 128)
        self.l2 = nn.Linear(128, 64)
        self.l3 = nn.Linear(64, 32)
        self.l4 = nn.Linear(32, 32)
        self.l5 = nn.Linear(32, 1)
        self.relu = nn.ReLU()
        self.sigmoid = nn.Sigmoid()
        self.bn1 = nn.BatchNorm1d(128)
        self.bn2 = nn.BatchNorm1d(64)
        self.bn3 = nn.BatchNorm1d(32)
        self.bn4 = nn.BatchNorm1d(32)
        self.do = nn.Dropout(0.2)

    def forward(self, x):
        out1 = self.relu(self.bn1(self.l1(x)))
        out2 = self.relu(self.bn2(self.l2(out1)))
        out3 = self.do(self.relu(self.bn3(self.l3(out2))))
        out4 = self.do(self.relu(self.bn4(self.l4(out3))))
        y_pred = self.sigmoid(self.l5(out4))
        return y_pred


model = Model()
criterion = nn.BCELoss()
optimizer = optim.SGD(model.parameters(), lr=0.001)
loss_Train_list = []
loss_Val_list = []
for epoch in range(1000):
    for dl_id, dl in enumerate([train_loader, val_loader]):
        if dl_id == 0:
            model.train()
        else:
            model.eval()
        mean_loss = []
        for i, (inputs, labels) in enumerate(dl):
            y_pred = model(inputs)
            loss = criterion(y_pred, labels.view_as(y_pred))
            mean_loss.append(loss.item())

            optimizer.zero_grad()
            loss.backward()
            optimizer.step()
        if dl_id == 0:
            loss_Train_list.append(np.mean(mean_loss))
        else:
            loss_Val_list.append(np.mean(mean_loss))
        if dl_id == 0:
            print('Epoch: {} loss:{:.3f}'.format(epoch, np.mean(mean_loss)))
        else:
            print('Eval Epoch: {} loss:{:.3f}'.format(epoch, np.mean(mean_loss)))

loss_train = pd.Series(loss_Train_list)
loss_val = pd.Series(loss_Val_list)
loss_train.to_csv('Loss_train.csv')
loss_val.to_csv('Loss_val.csv')

model.eval()
model.train()

y_pred = model(Tensor(train_dataset))
y_pred = (y_pred > 0.5).float().numpy().ravel()
accuracy = sum(y_pred == train_outcome)/len(train_outcome)
print('Train Accuracy: %s'%(accuracy))


y_pred = model(Tensor(validation_dataset))
y_pred = (y_pred > 0.5).float().numpy().ravel()
accuracy = sum(y_pred == validation_outcome)/len(validation_outcome)
print('Validation Accuracy: %s'%(accuracy))
